# Supplementary material for: Unveiling bacterial communication with a MATLAB GUI implementing the diffusion-based quorum sensing model
Source: Sci Rep. 2024 Jun 7;14:13104. doi: 10.1038/s41598-024-63661-0 (PMC11161612; doi:10.1038/s41598-024-63661-0)
Supplement: Supplementary file 1 — Supplementary Information. [file 41598_2024_63661_MOESM1_ESM.zip]

Archive with 7 entries (7 files):
- DS.fig
- DS.m
- QS.fig
- QS.m
- Slide1.JPG
- Slide2.JPG
- Media1.mp4
