# Supplementary material for: Unveiling bacterial communication with a MATLAB GUI implementing the diffusion-based quorum sensing model
Source: Sci Rep. 2024 Jun 7;14:13104. doi: 10.1038/s41598-024-63661-0 (PMC11161612; doi:10.1038/s41598-024-63661-0)
Supplement: Supplementary file 1 — Supplementary Information. [file 41598_2024_63661_MOESM1_ESM.zip › QS.m]

function varargout = QS(varargin)
% QS MATLAB code for QS.fig
%      QS, by itself, creates a new QS or raises the existing
%      singleton*.
%
%      H = QS returns the handle to a new QS or the handle to
%      the existing singleton*.
%
%      QS('CALLBACK',hObject,eventData,handles,...) calls the local
%      function named CALLBACK in QS.M with the given input arguments.
%
%      QS('Property','Value',...) creates a new QS or raises the
%      existing singleton*.  Starting from the left, property value pairs are
%      applied to the GUI before QS_OpeningFcn gets called.  An
%      unrecognized property name or invalid value makes property application
%      stop.  All inputs are passed to QS_OpeningFcn via varargin.
%
%      *See GUI Options on GUIDE's Tools menu.  Choose "GUI allows only one
%      instance to run (singleton)".
%
% See also: GUIDE, GUIDATA, GUIHANDLES

% Edit the above text to modify the response to help QS

% Last Modified by GUIDE v2.5 23-Mar-2024 14:53:38

% Begin initialization code - DO NOT EDIT
gui_Singleton = 1;
gui_State = struct('gui_Name',       mfilename, ...
                   'gui_Singleton',  gui_Singleton, ...
                   'gui_OpeningFcn', @QS_OpeningFcn, ...
                   'gui_OutputFcn',  @QS_OutputFcn, ...
                   'gui_LayoutFcn',  [] , ...
                   'gui_Callback',   []);
if nargin && ischar(varargin{1})
    gui_State.gui_Callback = str2func(varargin{1});
end

if nargout
    [varargout{1:nargout}] = gui_mainfcn(gui_State, varargin{:});
else
    gui_mainfcn(gui_State, varargin{:});
end
% End initialization code - DO NOT EDIT


% --- Executes just before QS is made visible.
function QS_OpeningFcn(hObject, eventdata, handles, varargin)
% This function has no output args, see OutputFcn.
% hObject    handle to figure
% eventdata  reserved - to be defined in a future version of MATLAB
% handles    structure with handles and user data (see GUIDATA)
% varargin   command line arguments to QS (see VARARGIN)

% Choose default command line output for QS
handles.output = hObject;

% Update handles structure
guidata(hObject, handles);

% UIWAIT makes QS wait for user response (see UIRESUME)
% uiwait(handles.figure1);


% --- Outputs from this function are returned to the command line.
function varargout = QS_OutputFcn(hObject, eventdata, handles) 
% varargout  cell array for returning output args (see VARARGOUT);
% hObject    handle to figure
% eventdata  reserved - to be defined in a future version of MATLAB
% handles    structure with handles and user data (see GUIDATA)

% Get default command line output from handles structure
varargout{1} = handles.output;


% --- Executes on slider movement.
function slider5_Callback(hObject, eventdata, handles)
% hObject    handle to slider5 (see GCBO)
% eventdata  reserved - to be defined in a future version of MATLAB
% handles    structure with handles and user data (see GUIDATA)

% Hints: get(hObject,'Value') returns position of slider
%        get(hObject,'Min') and get(hObject,'Max') to determine range of slider
e=get(handles.slider5,'value');
set(handles.text18,'string',e)


% --- Executes during object creation, after setting all properties.
function slider5_CreateFcn(hObject, eventdata, handles)
% hObject    handle to slider5 (see GCBO)
% eventdata  reserved - to be defined in a future version of MATLAB
% handles    empty - handles not created until after all CreateFcns called

% Hint: slider controls usually have a light gray background.
if isequal(get(hObject,'BackgroundColor'), get(0,'defaultUicontrolBackgroundColor'))
    set(hObject,'BackgroundColor',[.9 .9 .9]);
end


% --- Executes on slider movement.
function slider4_Callback(hObject, eventdata, handles)
% hObject    handle to slider4 (see GCBO)
% eventdata  reserved - to be defined in a future version of MATLAB
% handles    structure with handles and user data (see GUIDATA)

% Hints: get(hObject,'Value') returns position of slider
%        get(hObject,'Min') and get(hObject,'Max') to determine range of slider
d=get(handles.slider4,'value');
set(handles.text17,'string',d)


% --- Executes during object creation, after setting all properties.
function slider4_CreateFcn(hObject, eventdata, handles)
% hObject    handle to slider4 (see GCBO)
% eventdata  reserved - to be defined in a future version of MATLAB
% handles    empty - handles not created until after all CreateFcns called

% Hint: slider controls usually have a light gray background.
if isequal(get(hObject,'BackgroundColor'), get(0,'defaultUicontrolBackgroundColor'))
    set(hObject,'BackgroundColor',[.9 .9 .9]);
end


% --- Executes on slider movement.
function slider3_Callback(hObject, eventdata, handles)
% hObject    handle to slider3 (see GCBO)
% eventdata  reserved - to be defined in a future version of MATLAB
% handles    structure with handles and user data (see GUIDATA)

% Hints: get(hObject,'Value') returns position of slider
%        get(hObject,'Min') and get(hObject,'Max') to determine range of slider
c=get(handles.slider3,'value');
set(handles.text22,'string',c)

% --- Executes during object creation, after setting all properties.
function slider3_CreateFcn(hObject, eventdata, handles)
% hObject    handle to slider3 (see GCBO)
% eventdata  reserved - to be defined in a future version of MATLAB
% handles    empty - handles not created until after all CreateFcns called

% Hint: slider controls usually have a light gray background.
if isequal(get(hObject,'BackgroundColor'), get(0,'defaultUicontrolBackgroundColor'))
    set(hObject,'BackgroundColor',[.9 .9 .9]);
end


% --- Executes on slider movement.
function slider2_Callback(hObject, eventdata, handles)
% hObject    handle to slider2 (see GCBO)
% eventdata  reserved - to be defined in a future version of MATLAB
% handles    structure with handles and user data (see GUIDATA)

% Hints: get(hObject,'Value') returns position of slider
%        get(hObject,'Min') and get(hObject,'Max') to determine range of slider
b=get(handles.slider2,'value');
set(handles.text15,'string',b)

% --- Executes during object creation, after setting all properties.
function slider2_CreateFcn(hObject, eventdata, handles)
% hObject    handle to slider2 (see GCBO)
% eventdata  reserved - to be defined in a future version of MATLAB
% handles    empty - handles not created until after all CreateFcns called

% Hint: slider controls usually have a light gray background.
if isequal(get(hObject,'BackgroundColor'), get(0,'defaultUicontrolBackgroundColor'))
    set(hObject,'BackgroundColor',[.9 .9 .9]);
end


% --- Executes on slider movement.
function slider6_Callback(hObject, eventdata, handles)
% hObject    handle to slider6 (see GCBO)
% eventdata  reserved - to be defined in a future version of MATLAB
% handles    structure with handles and user data (see GUIDATA)

% Hints: get(hObject,'Value') returns position of slider
%        get(hObject,'Min') and get(hObject,'Max') to determine range of slider
a=get(handles.slider6,'value');
set(handles.text24,'string',a)


% --- Executes during object creation, after setting all properties.
function slider6_CreateFcn(hObject, eventdata, handles)
% hObject    handle to slider6 (see GCBO)
% eventdata  reserved - to be defined in a future version of MATLAB
% handles    empty - handles not created until after all CreateFcns called

% Hint: slider controls usually have a light gray background.
if isequal(get(hObject,'BackgroundColor'), get(0,'defaultUicontrolBackgroundColor'))
    set(hObject,'BackgroundColor',[.9 .9 .9]);
end


% --- Executes on button press in pushbutton2.
function pushbutton2_Callback(hObject, eventdata, handles)
% hObject    handle to pushbutton2 (see GCBO)
% eventdata  reserved - to be defined in a future version of MATLAB
% handles    structure with handles and user data (see GUIDATA)
global z2 g1 a
idx = find(z2>g1)
Xidx = (a(min(idx)))
if Xidx>0
 myImage = imread('Slide1.JPG');
 axes(handles.axes3);
 imshow(myImage)
 text25 = sprintf('For the quorum sensing minimum sphere radius of biofilm is %0.4f mm', Xidx);
 set(handles.text25,'String',text25);
% set(handles.text25,'string','For the quorum sensing minimum sphere radius of biofilm is required','Value',Xidx)
else
 myImage = imread('Slide2.JPG');
 axes(handles.axes3);
 imshow(myImage)
 set(handles.text25,'string','Quorum sensing is not possible for the given parmaters')
end


% --- Executes on button press in pushbutton1.
function pushbutton1_Callback(hObject, eventdata, handles)
% hObject    handle to pushbutton1 (see GCBO)
% eventdata  reserved - to be defined in a future version of MATLAB
% handles    structure with handles and user data (see GUIDATA)
axes(handles.axes2);
xlabel('Sphere Radius (mm)','fontweight','bold','fontsize',10) 
ylabel('Autoinducers Concentration (nM)','fontweight','bold','fontsize',10) 
ax.XAxis.LineWidth = 10;
ax.XAxis.Color = 'b';
ax.YAxis.LineWidth = 10;
ax.YAxis.Color = 'b';
h.YAxis.FontWeight = 'bold';
h.XAxis.FontWeight = 'bold';
cla;
global z2 g1 a
a1=str2double(get(handles.text24,'String'));
b1=str2double(get(handles.text15,'String'));
c1=str2double(get(handles.edit4,'String'));
d1=str2double(get(handles.text22,'String'));
e1=str2double(get(handles.edit2,'String'));
f1=str2double(get(handles.text17,'String'));
g1=str2double(get(handles.text18,'String'));
a=0:0.1:10

for i=1:length(a)
x(i)=((f1*b1*(10^c1)*(10^3))/(2*d1*(10^e1)*(10^(-4))))*(a(i)*10^(-3))^2;
y(i)=sqrt((2*a1*10^(-6)*exp(-(a(i)*10^(-3))^2/(2*(a1*10^(-6))^2)))/(3.14*a(i)*10^-3))+1;
z(i)=erf((a(i)*10^-3)/(sqrt(2)*a1*10^(-6)));
z1(i)=(a1*10^(-6))^2/(a(i)*10^(-3))^2;
z2(i)=(x(i)*(y(i)-z1(i)*z(i)+1))/(6.023*10^(23))/(10^(-9));
end
plot(a,z2,'LineWidth',1.5);
hold on
yline(g1,'r--','Threshold','LineWidth',1.5);
idx = find(z2>g1);
Xidx = (a(min(idx)))
if Xidx>0
 myImage = imread('Slide1.JPG');
 axes(handles.axes3);
 imshow(myImage)
 text25 = sprintf('For the quorum sensing minimum sphere radius of biofilm is %0.4f mm', Xidx);
 set(handles.text25,'String',text25);
% set(handles.text25,'string','For the quorum sensing minimum sphere radius of biofilm is required','Value',Xidx)
else
 myImage = imread('Slide2.JPG');
 axes(handles.axes3);
 imshow(myImage)
 set(handles.text25,'string','Quorum sensing is not possible for the given parmaters')
end
%xline(Xidx,'g--','LineWidth',1.5);
%how we can correlate withh the polarization constant with diffusin
%coeffienct each bacterial cell have the charge entity using the charge can
%we calcualte mobity and relate it to diffusion coefficient


% --- Executes on selection change in popupmenu2.
function popupmenu2_Callback(hObject, eventdata, handles)
% hObject    handle to popupmenu2 (see GCBO)
% eventdata  reserved - to be defined in a future version of MATLAB
% handles    structure with handles and user data (see GUIDATA)

% Hints: contents = cellstr(get(hObject,'String')) returns popupmenu2 contents as cell array
%        contents{get(hObject,'Value')} returns selected item from popupmenu2


% --- Executes during object creation, after setting all properties.
function popupmenu2_CreateFcn(hObject, eventdata, handles)
% hObject    handle to popupmenu2 (see GCBO)
% eventdata  reserved - to be defined in a future version of MATLAB
% handles    empty - handles not created until after all CreateFcns called

% Hint: popupmenu controls usually have a white background on Windows.
%       See ISPC and COMPUTER.
if ispc && isequal(get(hObject,'BackgroundColor'), get(0,'defaultUicontrolBackgroundColor'))
    set(hObject,'BackgroundColor','white');
end


function edit2_Callback(hObject, eventdata, handles)
% hObject    handle to edit2 (see GCBO)
% eventdata  reserved - to be defined in a future version of MATLAB
% handles    structure with handles and user data (see GUIDATA)

% Hints: get(hObject,'String') returns contents of edit2 as text
%        str2double(get(hObject,'String')) returns contents of edit2 as a double


% --- Executes during object creation, after setting all properties.
function edit2_CreateFcn(hObject, eventdata, handles)
% hObject    handle to edit2 (see GCBO)
% eventdata  reserved - to be defined in a future version of MATLAB
% handles    empty - handles not created until after all CreateFcns called

% Hint: edit controls usually have a white background on Windows.
%       See ISPC and COMPUTER.
if ispc && isequal(get(hObject,'BackgroundColor'), get(0,'defaultUicontrolBackgroundColor'))
    set(hObject,'BackgroundColor','white');
end


function edit1_Callback(hObject, eventdata, handles)
% hObject    handle to edit1 (see GCBO)
% eventdata  reserved - to be defined in a future version of MATLAB
% handles    structure with handles and user data (see GUIDATA)

% Hints: get(hObject,'String') returns contents of edit1 as text
%        str2double(get(hObject,'String')) returns contents of edit1 as a double


% --- Executes during object creation, after setting all properties.
function edit1_CreateFcn(hObject, eventdata, handles)
% hObject    handle to edit1 (see GCBO)
% eventdata  reserved - to be defined in a future version of MATLAB
% handles    empty - handles not created until after all CreateFcns called

% Hint: edit controls usually have a white background on Windows.
%       See ISPC and COMPUTER.
if ispc && isequal(get(hObject,'BackgroundColor'), get(0,'defaultUicontrolBackgroundColor'))
    set(hObject,'BackgroundColor','white');
end


function edit4_Callback(hObject, eventdata, handles)
% hObject    handle to edit4 (see GCBO)
% eventdata  reserved - to be defined in a future version of MATLAB
% handles    structure with handles and user data (see GUIDATA)

% Hints: get(hObject,'String') returns contents of edit4 as text
%        str2double(get(hObject,'String')) returns contents of edit4 as a double


% --- Executes during object creation, after setting all properties.
function edit4_CreateFcn(hObject, eventdata, handles)
% hObject    handle to edit4 (see GCBO)
% eventdata  reserved - to be defined in a future version of MATLAB
% handles    empty - handles not created until after all CreateFcns called

% Hint: edit controls usually have a white background on Windows.
%       See ISPC and COMPUTER.
if ispc && isequal(get(hObject,'BackgroundColor'), get(0,'defaultUicontrolBackgroundColor'))
    set(hObject,'BackgroundColor','white');
end


% --- Executes on button press in pushbutton4.
function pushbutton4_Callback(hObject, eventdata, handles)
clear all
close all
% hObject    handle to pushbutton4 (see GCBO)
% eventdata  reserved - to be defined in a future version of MATLAB
% handles    structure with handles and user data (see GUIDATA)


% --- Executes on button press in pushbutton5.
function pushbutton5_Callback(hObject, eventdata, handles)
DS
% hObject    handle to pushbutton5 (see GCBO)
% eventdata  reserved - to be defined in a future version of MATLAB
% handles    structure with handles and user data (see GUIDATA)
